# Supplementary material for: Dried tea residue can alter the blood metabolism and the composition and functionality of the intestinal microbiota in Hu sheep
Source: Front Microbiol. 2023 Nov 3;14:1289743. doi: 10.3389/fmicb.2023.1289743 (PMC10655126; doi:10.3389/fmicb.2023.1289743)
Supplement: Supplementary file 1 [file Data_Sheet_1.ZIP]

Archive with 3 entries (3 files):
- supplement/Supplementary material.docx
- supplement/Supplementary table 2.xlsx
- supplement/Supplementary table 3.xlsx
