# Supplementary material for: Dried tea residue can alter the blood metabolism and the composition and functionality of the intestinal microbiota in Hu sheep
Source: Front Microbiol. 2023 Nov 3;14:1289743. doi: 10.3389/fmicb.2023.1289743 (PMC10655126; doi:10.3389/fmicb.2023.1289743)
Supplement: Supplementary file 1 [file Data_Sheet_1.ZIP › supplement/Supplementary table 2.xlsx]

## Sheet: Sheet1
Family	DTR1	DTR2	DTR3	DTR4	DTR5	DTR6	DTR7	DTR8	CON1	CON2	CON3	CON4	CON5	CON6	CON7	CON8	P-value	Up or down compared with the control group	Cazy-activities
CBM3	2.42348	1.36213	1.38735	0.634792	1.19985	0.63891	1.2	0.195905	2.32972	5.05458	3.22083	2.73129	0.964996	3.03475	1.76768	1.12865	0.018	down	Modules of approx. 150 residues found in bacterial enzymes. The cellulose-binding function has been demonstrated in many cases. In one instance binding to chitin has been reported.
CBM45	0	0	0	0	0	0	0	0	0.101359	0	3.07134	1.70035	0.382409	0.935523	1.61865	0	0.024	down	Modules of approx. 100 residues, found at the N-terminus of plastidial alpha-amylases and of alpha-glucan, water dikinases. Starch-binding activity demonstrated in the case of potato alpha-glucan, water dikinase.
GT103	1.18786	0.646982	0.911378	1.53694	0.927309	0.234262	1.24327	0.196338	4.10825	1.07192	1.7598	2.27102	2.05657	0.862795	0.433973	2.22137	0.04	down	UDP-GlcpNAc: O-antigen-polysaccharide beta-1,4-N-acetylglucosaminyltransferase (EC 2.4.1.56)
CBM30	4.79267	3.71692	4.00916	0.97582	1.69669	7.72105	11.8865	3.16337	3.26686	0.898622	1.48077	0.216102	0.166031	1.71735	1.74054	2.38474	0.025	up	Binding to cellulose has been demonstrated for the N-terminal module of Fibrobacter succinogenes CelF.
CBM6	33.7386	44.5304	36.6069	39.7375	24.2019	31.8507	30.9268	44.1027	34.6687	33.3193	16.6391	28.3392	27.4948	34.0165	23.1628	26.8957	0.035	up	Modules of approx. 120 residues. The cellulose-binding function has been demonstrated in one case on amorphous cellulose and beta-1,4-xylan. Some of these modules also bind beta-1,3-glucan, beta-1,3-1,4-glucan, and beta-1,4-glucan.
CBM60	0.951584	1.33993	1.90906	1.4826	2.19612	1.88094	1.51129	2.2143	0.918905	0.615615	1.24358	1.63652	0.553982	0.433249	0.131701	0.668849	0.001	up	Modules of approx 120 residues usually found appended to xylanases. The xylan-binding function and the relatedness (circular permutation) to family CBM36 has been demonstrated [PMID: 20659893].
CBM76	1.2945	1.91325	0.621215	0.656065	0.522777	2.76816	1.23887	0.17268	0.254696	0.619645	0.272866	0.380745	0.793225	0.195558	0.630293	0.478719	0.042	up	Modules of approx. 170 residues appended to GH44 enzymes. So far found exclusively in Ruminococci. Broad specificity binding to β-glucans demontsrated for the R. flavefaciens module, which binds xyloglucan, glucomannan, and barley β-glucan.
GH1	117.912	157.213	89.3335	103.208	134.504	94.4161	90.5917	98.4577	78.2265	77.6386	62.7559	83.966	70.5099	75.6086	91.3633	88.3859	0.004	up	beta-glucosidase (EC 3.2.1.21); beta-galactosidase (EC 3.2.1.23); beta-mannosidase (EC 3.2.1.25); beta-glucuronidase (EC 3.2.1.31); beta-D-fucosidase (EC 3.2.1.38); phlorizin hydrolase (EC 3.2.1.62); exo-beta-1,4-glucanase (EC 3.2.1.74); 6-phospho-beta-galactosidase (EC 3.2.1.85); 6-phospho-beta-glucosidase (EC 3.2.1.86); strictosidine beta-glucosidase (EC 3.2.1.105); lactase (EC 3.2.1.108); amyg…
GH112	57.5256	54.9709	57.7556	63.474	70.7188	53.3462	67.9357	73.1469	58.9915	43.2652	38.2527	52.3577	65.4364	47.0192	60.6226	38.4372	0.021	up	lacto-N-biose phosphorylase or galacto-N-biose phosphorylase (EC 2.4.1.211); D-galactosyl-1,4-L-rhamnose phosphorylase (EC 2.4.1.-)
GH120	31.1862	26.3303	36.4337	38.7955	16.953	35.2942	43.3315	44.2522	39.5665	23.9373	19.288	28.4217	23.9552	21.8335	25.9732	22.6283	0.05	up	beta-xylosidase (EC 3.2.1.37)
GH154	38.2597	34.3632	44.7754	40.6489	30.5217	46.3361	36.3451	44.3336	34.812	31.3155	20.547	34.0154	15.7948	33.6136	25.6037	42.7697	0.019	up	beta-glucuronidase (3.2.1.31)
GH25	377.824	426.377	494.208	360.63	423.884	443.539	481.96	403.217	355.097	371.299	248.885	423.745	311.088	398.495	392.3	362.357	0.018	up	lysozyme (EC 3.2.1.17)
GH27	133.287	96.8003	100.656	110.714	81.7109	119.67	109.259	107.223	98.9606	85.1965	55.1587	102.246	97.1413	93.1756	87.9979	93.3031	0.03	up	alpha-galactosidase (EC 3.2.1.22); alpha-N-acetylgalactosaminidase (EC 3.2.1.49); isomalto-dextranase (EC 3.2.1.94); beta-L-arabinopyranosidase (EC 3.2.1.88)
GH3	1725.54	1452.32	1574.73	1678.77	1538.31	1661.09	1376.48	1750.82	1370.13	1447.65	830.044	1529.61	1388.35	1439.28	1594.62	1497.5	0.049	up	beta-glucosidase (EC 3.2.1.21); xylan 1,4-beta-xylosidase (EC 3.2.1.37); beta-N-acetylhexosaminidase (EC 3.2.1.52); glucan 1,3-beta-glucosidase (EC 3.2.1.58); glucan 1,4-beta-glucosidase (EC 3.2.1.74); exo-1,3-1,4-glucanase (EC 3.2.1.-); alphalpha-L-arabinofuranosidase (EC 3.2.1.55).
PL11	110.286	106.29	108.555	116.065	78.4615	109.12	103.984	123.531	109.695	103.044	57.8594	88.8612	46.3922	78.6316	82.1724	96.1537	0.017	up	rhamnogalacturonan lyase (EC 4.2.2.-); exo-unsaturated rhamnogalacturonan lyase (EC 4.2.2.-)
PL17	77.152	32.0947	20.743	62.5293	14.6518	36.4496	26.424	70.2966	25.5121	20.953	10.1716	28.3625	23.5127	15.6906	29.2235	19.7111	0.032	up	alginate lyase (EC 4.2.2.3).
