# Supplementary material for: Dried tea residue can alter the blood metabolism and the composition and functionality of the intestinal microbiota in Hu sheep
Source: Front Microbiol. 2023 Nov 3;14:1289743. doi: 10.3389/fmicb.2023.1289743 (PMC10655126; doi:10.3389/fmicb.2023.1289743)
Supplement: Supplementary file 1 [file Data_Sheet_1.ZIP › supplement/Supplementary table 3.xlsx]

## Sheet: Sheet1
ID	DTR1	DTR2	DTR3	DTR4	DTR5	DTR6	DTR7	DTR8	CON1	CON2	CON3	CON4	CON5	CON6	CON7	CON8	P-value	Up or down compared with the CON group	layer3
ko00680	5746.6	5538.34	5445.96	5771.35	5741.88	5707.87	5464.97	5806.56	5249.12	5233.56	4613.02	5337.07	5335.22	5410.15	5617.03	5248.74	0.0055986	up	Methane metabolism
ko00640	3389.87	3412.36	3244.99	3580.9	3410.03	3344.73	3447.83	3438.91	3286.35	3214.46	3197.98	3243.14	3021.22	3124.8	3482.76	3016.72	0.00620562	up	Propanoate metabolism
ko01120	32387.1	31524.6	30980.7	34158.9	31124	32841.9	30273.5	32664.4	30023	30390.8	26825.6	30573.1	29804.9	29753.3	31750.5	30106	0.00714018	up	Microbial metabolism in diverse environments
ko00230	14002.9	13547.6	13230.1	13925.3	13018.6	14211.9	13146.7	13765.4	13168.4	13155.1	12423.5	13093.9	12592.7	12831.9	13649.3	12892.5	0.0085803	up	Purine metabolism
ko01200	19934	19351.2	19053.7	21012.8	19252.8	20298.9	18425	20170.5	18343.9	18655.8	16389.1	18863.8	18262.5	18167.5	19775.8	18379.2	0.00959591	up	Carbon metabolism
ko00500	8210.66	7789.35	7495.04	7740.78	7976.5	8303.48	7746.62	8446.65	7446.66	7423.38	7121.39	7513.63	6833.8	7273.81	8156.18	7679.29	0.0108772	up	Starch and sucrose metabolism
ko00030	5637.18	5450.49	5410.51	5830.63	5412.71	5734.63	5420.67	5773.83	5327.7	5249.07	4433.58	5360.09	5136.46	5036.74	5595.14	5254.11	0.0124793	up	Pentose phosphate pathway
ko00561	2669.69	2545.17	2493.79	2695.63	2511.82	2557.55	2473.95	2543.78	2314.51	2337.71	2077.67	2500.58	2486.37	2409.84	2550.72	2391.66	0.0126216	up	Glycerolipid metabolism
ko01100	134934	132604	126085	134555	126778	135406	125529	130856	122685	125220	123480	124849	117957	124501	132736	128368	0.0149252	up	Metabolic pathways
ko00250	9925.87	9471.28	9030.72	10042.5	8854.37	10077.7	8880.49	9519.53	8921.86	8979.78	8187.48	8991.99	8252.63	8770.5	9561.59	8989.05	0.0177025	up	Alanine, aspartate and glutamate metabolism
ko01230	28105.4	27960.4	26212.9	27991.2	27089.8	28376.2	27471.3	27618.6	25741.8	26060.5	27797.1	25727.6	24312.8	26646.4	27683.5	26893.4	0.0228299	up	Biosynthesis of amino acids
ko01130	43867.1	42977.6	40228.8	43449.2	40925.1	44036.2	40678.7	42359.9	39216.1	40304.5	40927.2	40086.9	37377.8	40328.5	42847	41477.1	0.0228614	up	Biosynthesis of antibiotics
ko00340	2523.48	2548.9	2341.67	2524.47	2346.43	2539.84	2424.63	2472.16	2302.8	2303.25	2184.06	2289.46	2089.22	2442.47	2527.76	2379.17	0.0231133	up	Histidine metabolism
ko00720	7465.77	7228.54	7173.31	7928.97	6929.89	7606.55	6796.61	7532.14	6886.97	6999.74	6060.48	7097.08	6694.07	6767.94	7447.08	6781.86	0.0231424	up	Carbon fixation pathways in prokaryotes
ko01110	64177.8	63017	58824.8	62665.8	60146.8	64564.5	59609.4	61824.6	57237.6	58798.2	59597.8	58470.2	53971	58824.8	62722.9	60997.2	0.0234136	up	Biosynthesis of secondary metabolites
ko00650	5414.89	5249.92	5043.5	5648.71	5001.72	5428.1	4936.42	5386.21	4965.05	5049.25	3893.65	5083.76	4558.49	4797.72	5236.58	4903.56	0.0237934	up	Butanoate metabolism
ko00220	4546.45	4303.49	4321.25	4738.27	4315.46	4687.58	4336.73	4573.27	4214.97	4187.07	4583.71	4164	3857.21	4221.83	4419.56	4188.06	0.0239068	up	Arginine biosynthesis
ko00910	2927.88	2829.5	2801.6	3191.61	2780.48	3007.25	2725.62	2907.83	2795.56	2764.97	2147.03	2731.61	2670.19	2638.03	2779.34	2777.85	0.0266052	up	Nitrogen metabolism
ko00040	3157.21	2886.8	2830.47	3286.9	2662.12	2992.39	2714.35	3065.03	2679.68	2662.18	2377.44	2734.14	2556.83	2796.17	2848.56	2964.76	0.0271515	up	Pentose and glucuronate interconversions
ko04016	540.015	515.787	522.206	604.692	537.325	573.858	474.803	567.77	510.323	505.621	407.549	519.267	498.558	477.936	546.274	474.095	0.0285642	up	MAPK signaling pathway - plant
ko00630	5216.8	5027.21	4617.79	5389.84	4820.88	5200.24	4315.18	4885.64	4439.68	4633.54	4093.01	4631.63	4342.97	4508.94	5001.9	4737.69	0.0288701	up	Glyoxylate and dicarboxylate metabolism
ko00240	9396.01	9268.12	9060.05	9661.55	8901.32	9659.76	9018.04	9440.36	9117.62	8953.58	7906.77	8970.85	9109.25	8872.4	9274.66	8683.77	0.0317979	up	Pyrimidine metabolism
ko00940	1581.91	1357.41	1313.13	1433.14	1279.02	1494.36	1164.22	1444.16	1149.99	1232.26	704.422	1327.17	1026.36	1204.07	1377.34	1333.9	0.0368152	up	Phenylpropanoid biosynthesis
ko04660	8.14335	17.7465	2.93009	7.92	12.2191	5.3391	2.37033	4.2348	23.7368	10.8669	14.8443	17.0214	22.3642	14.6881	5.96165	6.28757	0.0382145	up	T cell receptor signaling pathway
ko00710	4965.28	4733.51	4886.78	5483.97	5056.72	5104.88	4701.66	5175	4763.06	4852.7	3991.53	4950.5	4858.3	4463.82	4987.53	4590.12	0.0424168	up	Carbon fixation in photosynthetic organisms
ko00020	4787.71	4624.36	4319.81	4945.32	4180.97	4769.39	4023.24	4470.98	4147.06	4325.2	3714.08	4313.01	3992.85	4147.55	4559.53	4335.01	0.0444348	up	Citrate cycle (TCA cycle)
ko04750	0.435545	1.05066	1.20844	1.41076	7.23473	1.01547	0.659055	0.642915	6.52091	0.811491	11.8187	9.00053	2.19215	5.01391	8.8298	0.271163	0.0445791	up	Inflammatory mediator regulation of TRP channels
ko00010	9671.42	9308.63	9273.34	10282.4	9116.58	9826.97	8916.09	9902.58	9159.53	9188.62	7474.96	9308.07	9096.67	8619.59	9649.28	8766.77	0.0459969	up	Glycolysis / Gluconeogenesis
ko00460	2366.61	2165.45	2072.09	2224.07	1931.96	2291.55	1862.91	2211.63	1844.97	1947.25	1266.86	2038.42	1742.72	1942.12	2180.34	2082.33	0.0475269	up	Cyanoamino acid metabolism
ko00281	3.01298	2.97868	3.24484	8.89772	3.19073	1.47937	2.28167	3.60623	2.03019	1.19831	0.793817	1.80178	3.11636	1.59832	1.42399	1.30188	0.0477687	up	Geraniol degradation
ko00620	7976.7	7801.98	7842.82	8828.05	7917.9	8091	7763.53	8476.23	7852.19	7789.33	6408.82	7888.31	7880.61	7422.29	8100.94	7315.91	0.0497954	up	Pyruvate metabolism
ko04320	0.867091	2.1611	0.39016	0.759813	2.27043	0.634131	0.254414	1.14997	4.80992	2.56182	8.28814	9.5876	2.76548	6.62558	2.89399	2.59074	0.00501487	down	Dorso-ventral axis formation
ko04976	9.12355	8.65216	6.60304	10.1303	12.3813	4.33224	3.37116	8.742	16.4949	9.33614	24.4149	22.8651	22.4443	17.7133	15.2162	6.1396	0.00585445	down	Bile secretion
ko04071	7.46393	14.2222	6.36952	10.6076	20.8892	6.84218	3.02316	4.64018	26.238	10.6749	24.7809	26.6439	22.2741	16.9148	14.9787	9.95574	0.00829333	down	Sphingolipid signaling pathway
ko04935	8.91499	12.0501	7.38915	8.49071	13.8816	6.09723	2.90608	5.24208	34.9263	12.6998	21.6924	23.6251	23.711	17.5476	9.2421	7.21474	0.0125956	down	Growth hormone synthesis, secretion and action
ko04022	8.69896	18.8922	4.31204	9.31037	20.281	6.23813	3.15424	4.54149	30.9284	11.0436	25.2626	22.6862	25.8571	16.4309	13.4169	11.28	0.0126292	down	cGMP-PKG signaling pathway
ko04664	1.15916	3.41556	0.943491	1.25017	4.24683	1.1035	0.561418	1.34419	4.59422	2.00805	8.01573	10.0983	4.11377	5.8263	3.87247	1.39949	0.0175965	down	Fc epsilon RI signaling pathway
ko04020	8.43688	18.0985	3.18244	8.34461	17.8983	5.63005	2.64025	4.29758	24.4049	10.9539	21.8935	20.8751	25.3637	17.6746	7.50687	10.4282	0.0177035	down	Calcium signaling pathway
ko04611	6.42025	13.5632	4.64007	11.4491	17.1991	4.96185	4.1038	4.40536	27.8933	11.5467	17.9019	16.4437	23.7586	15.9492	9.48935	7.1445	0.0226905	down	Platelet activation
ko04925	1.36198	2.66615	1.64068	3.18662	7.29607	0.999903	0.80707	1.55052	6.70434	2.04813	15.7048	13.0978	7.14301	8.63546	5.35147	1.45343	0.024659	down	Aldosterone synthesis and secretion
ko04012	8.94686	11.7023	5.87426	6.95955	14.3575	6.15412	2.70189	5.07763	30.5639	12.6125	15.8942	20.2255	22.423	15.2667	5.60506	6.86949	0.0250029	down	ErbB signaling pathway
ko04960	0.659225	1.22834	0.21705	0.29656	2.85371	0.328894	0.152903	0.190797	1.74622	0.935269	4.51612	3.74132	1.30203	1.94598	2.44914	0.798485	0.0269115	down	Aldosterone-regulated sodium reabsorption
ko04512	0	0.023693	0	0.044074	0.039171	0	0	0.075843	0	0.017157	0.985171	0.761957	0.250908	0.599197	0.483735	0.022659	0.0280442	down	ECM-receptor interaction
ko04970	1.17709	1.96252	0.920913	2.16087	6.67026	0.840835	0.728254	0.726451	5.30579	1.48711	16.0461	12.0707	4.67389	5.54633	9.4554	1.26676	0.028977	down	Salivary secretion
ko00564	4346.88	4215.22	4016.81	4145.51	3818.89	4291.81	3918.06	3876.58	3712.77	3827.05	3584.9	3874.07	3651	3849.26	4190.64	4012.84	0.0290511	down	Glycerophospholipid metabolism
ko04730	0.489673	1.30692	0.428347	1.11361	6.842	1.51519	0.268978	0.209973	7.6139	0.793791	13.1562	10.3468	2.52371	4.87614	8.7751	0.536602	0.0309713	down	Long-term depression
ko04072	11.3505	17.1967	9.39557	15.3886	28.0485	10.0489	5.14325	9.45288	42.6876	16.9991	25.1415	32.2817	30.748	23.0321	14.6009	9.10611	0.0322782	down	Phospholipase D signaling pathway
ko04630	8.96848	12.0255	6.49899	8.47597	9.07187	5.73092	2.80308	5.24208	34.7979	12.6214	13.7972	18.4433	23.352	14.7356	4.58087	7.03649	0.0363574	down	Jak-STAT signaling pathway
ko00670	4368.72	4315.38	4085.89	4338.04	3944.62	4461.49	4005.16	4208.59	3961.73	4062.78	3806.92	4101.23	3885.94	4030.06	4279.55	4072.56	0.0390601	down	One carbon pool by folate
ko04218	20.2865	35.4128	12.637	19.3599	34.3392	14.7099	6.47128	9.97201	75.1957	26.5789	36.7516	42.5442	54.5386	32.8968	15.1389	18.072	0.0404123	down	Cellular senescence
ko04115	2.90879	4.85383	3.17495	2.20883	7.34113	3.13251	2.1468	2.6572	8.74313	3.96614	6.95211	9.19209	8.01669	6.54063	3.27884	2.21357	0.0408598	down	p53 signaling pathway
ko04024	2.54944	6.72593	4.18752	7.28347	17.054	2.62369	1.76496	2.40285	18.9823	3.51089	21.0536	17.9528	10.3815	10.7645	12.2927	3.34819	0.0421501	down	cAMP signaling pathway
ko04371	17.8989	20.6824	12.6145	15.7258	44.0994	13.6628	6.29359	11.4711	51.87	20.4937	33.556	35.9952	44.1887	29.5057	16.4535	17.3811	0.0453916	down	Apelin signaling pathway
ko04139	10.3758	15.3489	8.50745	10.1291	17.2108	7.57958	3.77194	5.48063	45.3167	14.3136	17.8017	23.0767	27.3417	16.5791	7.38165	9.85815	0.0482399	down	Mitophagy - yeast
